# Supplementary material for: Engineering skills in the manufacture of tools by wild chimpanzees
Source: iScience. 2025 Mar 24;28(4):112158. doi: 10.1016/j.isci.2025.112158 (PMC12131256; doi:10.1016/j.isci.2025.112158)
Supplement: Dataset S1. The complete dataset used in analysis [file mmc2.xlsx]

## Sheet: Sheet 1
Sample number	Plant species	Tool source species (Y/N)	Plant used by chimpanzees (Y/N)	Preference as tool source (M=Most preferred; L=Less preferred; N=Never used)	Raw material type (B=bark; G=Grass; T=Twig; V=Vine)	Plant part (S=stem; Br=Branch; Sh=Shoot; Mr=mid-rib of leaf)	Test type	Sample length (cm)	Sample cross section	Sample diameter (mm)	Sample breadth (mm)	Sample depth (mm)	EI	E (Gpa)
Kasekela_1.1	Dicyophlena lucida	Y	N	M	T	S	4-point bend	25.6	Circular	1.2	NA	NA	0.0005	4.7987
Kasekela_1.2	Dicyophlena lucida	Y	N	M	T	S	4-point bend	22.3	Circular	1.4	NA	NA	0.0012	6.4291
Kasekela_1.3	Dicyophlena lucida	Y	N	M	T	S	4-point bend	28.1	Circular	1.7	NA	NA	0.0023	5.7041
Kasekela_2.1	Dicyophlena lucida	Y	N	M	T	S	4-point bend	16	Circular	1.4	NA	NA	0.0017	9.1926
Kasekela_2.2	Dicyophlena lucida	Y	N	M	T	S	4-point bend	27.3	Circular	1.5	NA	NA	0.0015	5.9819
Kasekela_2.3	Dicyophlena lucida	Y	N	M	T	S	4-point bend	24.1	Circular	1.7	NA	NA	0.0025	6.0984
Kasekela_3.3	Grewia forbesii	Y	Y	M	B	S	4-point bend	23.3	Rectangular	NA	7.6	0.8	0.0005	1.3969
Kasekela_4.2	Grewia forbesii	Y	Y	M	B	S	4-point bend	29.8	Rectangular	NA	8.4	0.9	0.0002	0.3351
Kasekela_5.1	Annona senegalensis	Y	N	L	B	Br	4-point bend	19.4	Rectangular	NA	9.1	1.7	0.002	0.5438
Kasekela_5.2	Annona senegalensis	Y	N	L	B	Br	4-point bend	19	Rectangular	NA	8.1	2.1	0.0009	0.1443
Kasekela_5.3	Annona senegalensis	Y	N	L	B	Br	4-point bend	25.4	Rectangular	NA	7.5	2.4	0.0009	0.1046
Kasekela_11.1	Uvaria angolensis	Y	Y	M	B	Br	4-point bend	26.8	Rectangular	NA	4.4	0.5	0.0001	2.5165
Kasekela_11.2	Uvaria angolensis	Y	Y	M	B	Br	4-point bend	22.2	Rectangular	NA	4.2	0.8	0.0001	0.8262
Kasekela_11.3	Uvaria angolensis	Y	Y	M	B	Br	4-point bend	21.5	Rectangular	NA	3.2	0.8	0.0001	1.071
Kasekela_18.1	Uvaria angolensis	Y	N	M	B	Br	4-point bend	24	Rectangular	NA	3.8	0.9	0.0002	0.6937
Kasekela_18.2	Uvaria angolensis	Y	N	M	B	Br	4-point bend	24.7	Rectangular	NA	3.6	1.1	0.0001	0.2573
Kasekela_18.3	Uvaria angolensis	Y	N	M	B	Br	4-point bend	24	Rectangular	NA	3.6	1	0.0001	0.4795
Kasekela_21.2	Monanthotaxis poggei	Y	Y	M	B	Br	4-point bend	25.8	Rectangular	NA	2.9	0.4	0.0002	9.957
Kasekela_21.3	Monanthotaxis poggei	Y	Y	M	B	Br	4-point bend	23.4	Rectangular	NA	4.9	0.4	0.0003	11.2393
Kasekela_23.1	Annona senegalensis	Y	N	L	B	Br	4-point bend	25.9	Rectangular	NA	4.3	0.8	0.0001	0.6115
Kasekela_23.3	Annona senegalensis	Y	N	L	B	Br	4-point bend	26.2	Rectangular	NA	4.3	1	0.0005	1.4817
Kasekela_24.2	Monanthotaxis poggei	Y	N	M	B	Br	4-point bend	23.2	Rectangular	NA	3.4	0.6	0.0001	1.9473
Kasekela_24.3	Monanthotaxis poggei	Y	N	M	B	Br	4-point bend	23.1	Rectangular	NA	4.3	0.5	0.0003	6.5977
Kasekela_25.2	Monanthotaxis poggei	Y	N	M	B	Br	4-point bend	23.1	Rectangular	NA	3.9	0.3	0.0001	13.6038
Kasekela_26.1	Monanthotaxis poggei	Y	Y	M	B	Br	4-point bend	17.9	Circular	1.4	NA	NA	0.0014	7.4349
Kasekela_26.2	Monanthotaxis poggei	Y	Y	M	B	Br	4-point bend	15.4	Circular	1.5	NA	NA	0.0015	6.1937
Kasekela_26.3	Monanthotaxis poggei	Y	Y	M	B	Br	4-point bend	17.5	Circular	1.7	NA	NA	0.0018	4.4118
Kasekela_27.1	Dicyophlena lucida	Y	N	M	T	Br	4-point bend	26	Circular	2.3	NA	NA	0.0126	9.1917
Kasekela_27.2	Dicyophlena lucida	Y	N	M	T	Br	4-point bend	24.1	Circular	2.1	NA	NA	0.0091	9.5769
Kasekela_27.3	Dicyophlena lucida	Y	N	M	T	Br	4-point bend	25.7	Circular	1.6	NA	NA	0.0037	11.5222
Kasekela_28.2	Dicyophlena lucida	Y	N	M	T	Br	4-point bend	27	Circular	1.3	NA	NA	0.002	14.7414
Kasekela_28.3	Dicyophlena lucida	Y	N	M	T	Br	4-point bend	32.3	Circular	1.5	NA	NA	0.0034	13.6544
Kasekela_29.2	Diplorhynchus condylocarpon	Y	N	L	B	Br	4-point bend	22.1	Rectangular	NA	5.1	0.5	0.0001	2.6091
Kasekela_30.2	Grewia forbesii	Y	N	M	B	Br	4-point bend	23.7	Rectangular	NA	5.7	0.8	0.0004	1.6416
Kasekela_30.3	Grewia forbesii	Y	Y	M	B	Br	4-point bend	23.3	Rectangular	NA	5.9	0.8	0.0005	2.0863
Kasekela_31.1	Diplorhynchus condylocarpon	Y	Y	L	B	Br	4-point bend	31	Rectangular	NA	3.5	0.5	0.0001	3.5662
Kasekela_31.2	Diplorhynchus condylocarpon	Y	Y	L	B	Br	4-point bend	17.3	Rectangular	NA	5.3	0.6	0.0001	1.2727
Kasekela_32.1	Uvaria angolensis	Y	Y	M	B	Br	4-point bend	14.6	Rectangular	NA	3.7	0.9	0.0002	0.8368
Kasekela_32.2	Uvaria angolensis	Y	Y	M	B	Br	4-point bend	18.5	Rectangular	NA	6.1	0.8	0.0004	1.3875
Kasekela_32.3	Uvaria angolensis	Y	Y	M	B	Br	4-point bend	18.2	Rectangular	NA	4.3	1.2	0.0004	0.5868
Kasekela_33.1	Uvaria angolensis	Y	Y	M	B	Br	4-point bend	19.9	Rectangular	NA	5	1.3	0.0004	0.4562
Kasekela_33.2	Uvaria angolensis	Y	Y	M	B	Br	4-point bend	19.8	Rectangular	NA	6.5	0.9	0.0003	0.8472
Kasekela_33.3	Uvaria angolensis	Y	Y	M	B	Br	4-point bend	20.1	Rectangular	NA	5.6	0.9	0.0004	1.162
Kasekela_34.1	Grewia forbesii	Y	Y	M	B	Br	4-point bend	35.1	Rectangular	NA	4.7	0.6	0.0004	4.5243
Kasekela_34.2	Grewia forbesii	Y	Y	M	B	Br	4-point bend	29.9	Rectangular	NA	3.8	0.6	0.0002	2.5383
Kasekela_34.3	Grewia forbesii	Y	Y	M	B	Br	4-point bend	31	Rectangular	NA	4.6	0.4	0.0002	9.5832
Kasekela_38.1	Annona senegalensis	Y	N	L	B	Br	4-point bend	21.2	Rectangular	NA	4.8	1	0.0005	1.1562
Kasekela_38.2	Annona senegalensis	Y	N	L	B	Br	4-point bend	14.3	Rectangular	NA	3.6	1.3	0.0002	0.3571
Kasekela_39.3	Grewia forbesii	Y	Y	M	B	Br	4-point bend	17.8	Rectangular	NA	4.1	0.4	0.0001	6.657
Kasekela_40.1	Grewia forbesii	Y	Y	M	B	Br	4-point bend	18.5	Rectangular	NA	4.7	0.6	0.0002	2.9228
Kasekela_40.3	Grewia forbesii	Y	Y	M	B	Br	4-point bend	15.1	Rectangular	NA	4.2	0.9	0.0004	1.5602
Kasekela_41.1	Annona senegalensis	Y	N	L	B	Br	4-point bend	20.5	Rectangular	NA	3.6	1.5	0.0003	0.271
Kasekela_41.2	Annona senegalensis	Y	N	L	B	Br	4-point bend	20.6	Rectangular	NA	5.8	1.5	0.0003	0.2088
Kasekela_41.3	Annona senegalensis	Y	N	L	B	Br	4-point bend	20.5	Rectangular	NA	3.4	0.9	0.0001	0.6851
Kasekela_42.1	Uvaria angolensis	Y	Y	M	B	Br	4-point bend	15.3	Rectangular	NA	6.7	1.2	0.0005	0.4929
Kasekela_42.2	Uvaria angolensis	Y	Y	M	B	Br	4-point bend	16.5	Rectangular	NA	5	0.9	0.0002	0.7377
Kasekela_42.3	Uvaria angolensis	Y	Y	M	B	Br	4-point bend	15.9	Rectangular	NA	6	1.1	0.0005	0.69
Kasekela_43.2	Uvaria angolensis	Y	Y	M	B	Br	4-point bend	13.5	Rectangular	NA	3.8	1	0.0002	0.7741
Kasekela_45.1	Dicyophlena lucida	Y	Y	M	T	Br	4-point bend	14.1	Circular	1.2	NA	NA	0.001	10.2527
Kasekela_45.2	Dicyophlena lucida	Y	Y	M	T	Br	4-point bend	14.3	Circular	1.6	NA	NA	0.002	6.2801
Kasekela_45.3	Dicyophlena lucida	Y	Y	M	T	Br	4-point bend	17.5	Circular	1.5	NA	NA	0.0014	5.7192
Kasekela_46.1	Dicyophlena lucida	Y	Y	M	T	Br	4-point bend	16.7	Circular	1.4	NA	NA	0.0013	6.9919
Kasekela_46.2	Dicyophlena lucida	Y	Y	M	T	Br	4-point bend	15.9	Circular	1.6	NA	NA	0.0019	5.9342
Kasekela_46.3	Dicyophlena lucida	Y	Y	M	T	Br	4-point bend	15.7	Circular	1.4	NA	NA	0.0018	9.3077
Kasekela_47.1	Annona senegalensis	Y	N	L	B	Br	4-point bend	21.9	Rectangular	NA	5.1	1.4	0.0006	0.5395
Kasekela_47.2	Annona senegalensis	Y	N	L	B	Br	4-point bend	20	Rectangular	NA	5.7	1.9	0.0008	0.2486
Kasekela_47.3	Annona senegalensis	Y	N	L	B	Br	4-point bend	16	Rectangular	NA	5.9	1.8	0.0012	0.4312
Kasekela_48.1	Annona senegalensis	Y	N	L	B	Br	4-point bend	19.8	Rectangular	NA	5.3	1.5	0.0003	0.1884
Kasekela_48.2	Annona senegalensis	Y	N	L	B	Br	4-point bend	16.3	Rectangular	NA	5	1.3	0.0005	0.5715
Kasekela_48.3	Annona senegalensis	Y	N	L	B	Br	4-point bend	13.4	Rectangular	NA	5	1.3	0.0002	0.2706
Kasekela_50.2	Monanthotaxis poggei	Y	Y	M	B	Br	4-point bend	16.4	Rectangular	NA	3.9	0.7	0.0001	1.1095
Kasekela_51.1	Monanthotaxis poggei	Y	Y	M	B	Br	4-point bend	16.3	Rectangular	NA	5	0.8	0.0001	0.529
Kasekela_51.2	Monanthotaxis poggei	Y	Y	M	B	Br	4-point bend	16.1	Rectangular	NA	4	0.4	0.0001	4.8514
Kasekela_51.3	Monanthotaxis poggei	Y	Y	M	B	Br	4-point bend	16	Rectangular	NA	3.5	0.4	0.0001	6.0194
Kasekela_57.1	Monanthotaxis poggei	Y	Y	M	B	Br	4-point bend	12.2	Rectangular	NA	3	0.4	0.0003	17.5603
Kasekela_58.1	Monanthotaxis poggei	Y	N	M	B	Br	4-point bend	13.1	Rectangular	NA	3.4	0.5	0.0001	3.9815
Kasekela_58.2	Monanthotaxis poggei	Y	N	M	B	Br	4-point bend	18.3	Rectangular	NA	3.5	0.6	0.0002	3.846
Kasekela_58.3	Monanthotaxis poggei	Y	N	M	B	Br	4-point bend	14.1	Rectangular	NA	3.4	0.6	0.0001	2.2932
Kasekela_60.1	Dicyophlena lucida	Y	N	M	T	Br	4-point bend	19.2	Circular	1.9	NA	NA	0.0068	10.6085
Kasekela_60.2	Dicyophlena lucida	Y	N	M	T	Br	4-point bend	20.6	Circular	1.8	NA	NA	0.0048	9.2692
Kasekela_60.3	Dicyophlena lucida	Y	N	M	T	Br	4-point bend	21	Circular	1.7	NA	NA	0.0034	8.2747
Kasekela_67.1	Grewia forbesii	Y	Y	M	B	Br	4-point bend	19.8	Rectangular	NA	4.9	0.6	0.0001	1.3696
Kasekela_67.3	Grewia forbesii	Y	Y	M	B	Br	4-point bend	17.4	Rectangular	NA	5	0.8	0.0005	2.1584
Kasekela_70.1	Grewia forbesii	Y	N	M	B	Br	4-point bend	14.5	Rectangular	NA	4.9	0.8	0.0008	3.7804
Kasekela_70.2	Grewia forbesii	Y	N	M	B	Br	4-point bend	13.5	Rectangular	NA	6.2	0.6	0.0008	7.9139
Kasekela_70.3	Grewia forbesii	Y	N	M	B	Br	4-point bend	14.3	Rectangular	NA	5	0.7	0.0006	4.2102
Kasekela_71.1	Uvaria angolensis	Y	Y	M	B	Br	4-point bend	15.3	Rectangular	NA	5.1	0.9	0.0002	0.6884
Kasekela_71.2	Uvaria angolensis	Y	Y	M	B	Br	4-point bend	16.3	Rectangular	NA	4.7	0.7	0.0001	0.9522
Kasekela_71.3	Uvaria angolensis	Y	Y	M	B	Br	4-point bend	12.8	Rectangular	NA	4.8	0.7	0.0002	1.6448
Kasekela_72.2	Diplorhynchus condylocarpon	Y	Y	L	B	Br	4-point bend	15	Rectangular	NA	6.5	0.6	0.0003	2.2086
Kasekela_73.1	Uvaria angolensis	Y	N	M	B	Br	4-point bend	14.5	Rectangular	NA	5.4	1	0.001	2.2132
Kasekela_73.2	Uvaria angolensis	Y	N	M	B	Br	4-point bend	13.7	Rectangular	NA	4.8	0.6	0.001	11.8937
Kasekela_73.3	Uvaria angolensis	Y	N	M	B	Br	4-point bend	14.2	Rectangular	NA	4	0.6	0.0004	5.2368
Kasekela_77.2	Uvaria angolensis	Y	Y	M	B	Br	4-point bend	19.1	Rectangular	NA	3	0.7	0.0001	1.3025
Kasekela_77.3	Uvaria angolensis	Y	Y	M	B	Br	4-point bend	19.4	Rectangular	NA	4.3	0.8	0.0001	0.5687
Kasekela_78.1	Uvaria angolensis	Y	Y	M	B	Br	4-point bend	17.1	Rectangular	NA	4.2	1.2	0.0002	0.28
Kasekela_78.2	Uvaria angolensis	Y	Y	M	B	Br	4-point bend	16	Rectangular	NA	3.7	0.9	0.0001	0.5209
Kasekela_80.2	Monanthotaxis poggei	Y	Y	M	B	Br	4-point bend	12.4	Rectangular	NA	5.9	0.5	0.0002	3.7593
Kasekela_80.3	Monanthotaxis poggei	Y	Y	M	B	Br	4-point bend	17.1	Rectangular	NA	5.1	0.7	0.0004	2.951
Kasekela_87.1	Grewia forbesii	Y	N	M	B	Sh	4-point bend	18.8	Rectangular	NA	5.9	0.5	0.0003	5.0282
Kasekela_87.3	Grewia forbesii	Y	N	M	B	Sh	4-point bend	19.2	Rectangular	NA	6.4	0.6	0.0001	1.1218
Kasekela_88.1	Grewia forbesii	Y	N	M	B	Sh	4-point bend	20.5	Rectangular	NA	7.8	0.5	0.0009	11.5591
Kasekela_88.2	Grewia forbesii	Y	N	M	B	Sh	4-point bend	20.9	Rectangular	NA	7.4	0.6	0.0004	3.1771
Kasekela_88.3	Grewia forbesii	Y	N	M	B	Sh	4-point bend	17.2	Rectangular	NA	5.2	0.3	0.0001	11.4735
Kasekela_94.1	Dicyophlena lucida	Y	N	M	T	Br	4-point bend	18.1	Circular	1.6	NA	NA	0.0019	6.0403
Kasekela_94.2	Dicyophlena lucida	Y	N	M	T	Br	4-point bend	18.3	Circular	1.8	NA	NA	0.0019	3.7724
Kasekela_94.3	Dicyophlena lucida	Y	N	M	T	Br	4-point bend	19.3	Circular	2.1	NA	NA	0.0033	3.4496
Kasekela_95.1	Dicyophlena lucida	Y	N	M	T	Br	4-point bend	20.9	Circular	1.9	NA	NA	0.0025	3.9679
Kasekela_95.2	Dicyophlena lucida	Y	N	M	T	Br	4-point bend	21.1	Circular	1.4	NA	NA	0.0016	8.7201
Kasekela_95.3	Dicyophlena lucida	Y	N	M	T	Br	4-point bend	20.8	Circular	2.1	NA	NA	0.0085	8.9357
Kasekela_96.1	Diplorhynchus condylocarpon	Y	N	L	T	Br	4-point bend	17.5	Circular	1.6	NA	NA	0.0007	2.3235
Kasekela_96.2	Diplorhynchus condylocarpon	Y	N	L	T	Br	4-point bend	17.8	Circular	1.7	NA	NA	0.0012	3.4116
Kasekela_96.3	Diplorhynchus condylocarpon	Y	N	L	T	Br	4-point bend	15.8	Circular	1.6	NA	NA	0.0004	1.1692
Kasekela_97.1	Diplorhynchus condylocarpon	Y	N	L	T	Br	4-point bend	18.9	Circular	1.7	NA	NA	0.0021	5.0555
Kasekela_97.2	Diplorhynchus condylocarpon	Y	N	L	T	Br	4-point bend	18.2	Circular	1.3	NA	NA	0.0009	6.5517
Kasekela_97.3	Diplorhynchus condylocarpon	Y	N	L	T	Br	4-point bend	18.5	Circular	1.2	NA	NA	0.0007	6.7404
Kasekela_98.1	Diplorhynchus condylocarpon	Y	N	L	T	Br	4-point bend	15.8	Circular	1.6	NA	NA	0.0016	4.8566
Kasekela_98.2	Diplorhynchus condylocarpon	Y	N	L	T	Br	4-point bend	18	Circular	1.5	NA	NA	0.0014	5.6754
Kasekela_98.3	Diplorhynchus condylocarpon	Y	N	L	T	Br	4-point bend	15.5	Circular	1.4	NA	NA	0.001	5.4755
Kasekela_99.1	Diplorhynchus condylocarpon	Y	N	L	T	Br	4-point bend	16.8	Circular	1	NA	NA	0.0004	7.8757
Kasekela_99.2	Diplorhynchus condylocarpon	Y	N	L	T	Br	4-point bend	17.8	Circular	1.3	NA	NA	0.0005	3.3931
Kasekela_99.3	Diplorhynchus condylocarpon	Y	N	L	T	Br	4-point bend	18	Circular	1.1	NA	NA	0.0005	6.3195
Kasekela_100.1	Diplorhynchus condylocarpon	Y	N	L	T	Br	4-point bend	16	Circular	1	NA	NA	0.0004	8.6366
Kasekela_100.2	Diplorhynchus condylocarpon	Y	N	L	T	Br	4-point bend	13.7	Circular	1	NA	NA	0.0005	10.6316
Kasekela_100.3	Diplorhynchus condylocarpon	Y	N	L	T	Br	4-point bend	16.5	Circular	1.2	NA	NA	0.0005	4.9836
Kasekela_101.1	Diplorhynchus condylocarpon	Y	N	L	T	Br	4-point bend	15.3	Circular	1.7	NA	NA	0.0017	4.1924
Kasekela_101.2	Diplorhynchus condylocarpon	Y	N	L	T	Br	4-point bend	15.4	Circular	1.3	NA	NA	0.0008	5.6864
Kasekela_101.3	Diplorhynchus condylocarpon	Y	N	L	T	Br	4-point bend	15.1	Circular	1.8	NA	NA	0.0021	4.0801
Kasekela_102.1	Grewia forbesii	Y	N	L	T	Br	4-point bend	17.1	Circular	1.6	NA	NA	0.0034	10.5263
Kasekela_102.2	Grewia forbesii	Y	N	L	T	Br	4-point bend	18	Circular	1.6	NA	NA	0.001	3.0832
Kasekela_102.3	Grewia forbesii	Y	N	L	T	Br	4-point bend	15.8	Circular	1.4	NA	NA	0.0212	11.2503
Kasekela_103.1	Grewia forbesii	Y	N	L	T	Br	4-point bend	18.8	Circular	1.2	NA	NA	0.0014	13.8999
Kasekela_103.2	Grewia forbesii	Y	N	L	T	Br	4-point bend	17.3	Circular	1.8	NA	NA	0.0014	2.6223
Kasekela_103.3	Grewia forbesii	Y	N	L	T	Br	4-point bend	20	Circular	1.5	NA	NA	0.002	7.8927
Kasekela_104.1	Grewia forbesii	Y	N	L	T	Br	4-point bend	14.8	Circular	1.2	NA	NA	0.0015	14.3086
Kasekela_104.2	Grewia forbesii	Y	N	L	T	Br	4-point bend	15.7	Circular	1.4	NA	NA	0.0025	13.3958
Kasekela_104.3	Grewia forbesii	Y	N	L	T	Br	4-point bend	14.8	Circular	1.6	NA	NA	0.0027	8.2999
Kasekela_105.1	Grewia forbesii	Y	N	L	T	Br	4-point bend	13.9	Circular	1.3	NA	NA	0.0009	6.3531
Kasekela_105.2	Grewia forbesii	Y	N	L	T	Br	4-point bend	16.3	Circular	1.8	NA	NA	0.0018	3.398
Kasekela_105.3	Grewia forbesii	Y	N	L	T	Br	4-point bend	16.4	Circular	2	NA	NA	0.0031	3.9329
Kasekela_106.1	Grewia forbesii	Y	N	L	T	Br	4-point bend	16.7	Circular	1.9	NA	NA	0.0069	10.7856
Kasekela_106.2	Grewia forbesii	Y	N	L	T	Br	4-point bend	18.1	Circular	1.6	NA	NA	0.003	9.2444
Kasekela_106.3	Grewia forbesii	Y	N	L	T	Br	4-point bend	18.1	Circular	1.7	NA	NA	0.0046	11.2917
Kasekela_107.1	Diplorhynchus condylocarpon	Y	N	L	T	Br	4-point bend	18.4	Circular	1.2	NA	NA	0.0002	2.398
Kasekela_107.2	Diplorhynchus condylocarpon	Y	N	L	T	Br	4-point bend	19.6	Circular	1.5	NA	NA	0.0013	5.1908
Kasekela_107.3	Diplorhynchus condylocarpon	Y	N	L	T	Br	4-point bend	19.4	Circular	1	NA	NA	0.0004	7.869
Kasekela_108.1	Grewia forbesii	Y	N	L	T	Br	4-point bend	14	Circular	1.5	NA	NA	0.0014	5.599
Kasekela_108.2	Grewia forbesii	Y	N	L	T	Br	4-point bend	17.6	Circular	1.3	NA	NA	0.0013	9.2113
Kasekela_108.3	Grewia forbesii	Y	N	L	T	Br	4-point bend	17	Circular	1.2	NA	NA	0.0008	8.3161
Kasekela_109.1	Diplorhynchus condylocarpon	Y	N	L	T	Br	4-point bend	16.5	Circular	1	NA	NA	0.0006	13.1905
Kasekela_109.2	Diplorhynchus condylocarpon	Y	N	L	T	Br	4-point bend	17.2	Circular	1.1	NA	NA	0.0007	9.4967
Kasekela_109.3	Diplorhynchus condylocarpon	Y	N	L	T	Br	4-point bend	16.6	Circular	1	NA	NA	0.0004	8.8271
Kasekela_110.1	Grewia forbesii	Y	N	L	T	Br	4-point bend	19.5	Circular	1.8	NA	NA	0.0035	6.8158
Kasekela_110.2	Grewia forbesii	Y	N	L	T	Br	4-point bend	19.2	Circular	1.5	NA	NA	0.0019	7.5687
Kasekela_110.3	Grewia forbesii	Y	N	L	T	Br	4-point bend	20	Circular	1.9	NA	NA	0.0042	6.4876
Kasekela_132.1	Uvaria angolensis	Y	N	M	T	Br	4-point bend	19.1	Circular	1.8	NA	NA	0.0026	4.9748
Kasekela_132.2	Uvaria angolensis	Y	N	M	T	Br	4-point bend	18.2	Circular	1.6	NA	NA	0.003	9.4359
Kasekela_132.3	Uvaria angolensis	Y	N	M	T	Br	4-point bend	20.3	Circular	1.4	NA	NA	0.0024	12.5642
Kasekela_133.1	Uvaria angolensis	Y	N	M	T	Br	4-point bend	15.7	Circular	1.8	NA	NA	0.0047	9.2302
Kasekela_133.2	Uvaria angolensis	Y	N	M	T	Br	4-point bend	16.1	Circular	2.3	NA	NA	0.0113	8.2211
Kasekela_133.3	Uvaria angolensis	Y	N	M	T	Br	4-point bend	16.7	Circular	1.3	NA	NA	0.0024	16.9626
Kasekela_134.1	Uvaria angolensis	Y	N	M	T	Br	4-point bend	18.7	Circular	1.7	NA	NA	0.0035	8.4421
Kasekela_134.2	Uvaria angolensis	Y	N	M	T	Br	4-point bend	18.2	Circular	1.9	NA	NA	0.0035	5.5028
Kasekela_134.3	Uvaria angolensis	Y	N	M	T	Br	4-point bend	18.8	Circular	1.7	NA	NA	0.0019	4.614
Kasekela_135.1	Uvaria angolensis	Y	N	M	T	Br	4-point bend	16.8	Circular	1.8	NA	NA	0.0024	4.5717
Kasekela_135.2	Uvaria angolensis	Y	N	M	T	Br	4-point bend	16.9	Circular	1.9	NA	NA	0.0024	3.6826
Kasekela_135.3	Uvaria angolensis	Y	N	M	T	Br	4-point bend	17.1	Circular	2.2	NA	NA	0.0029	2.5243
Kasekela_138.1	Uvaria angolensis	Y	N	M	T	Br	4-point bend	16	Circular	1.5	NA	NA	0.0026	10.4751
Kasekela_138.2	Uvaria angolensis	Y	N	M	T	Br	4-point bend	16.9	Circular	2	NA	NA	0.0043	5.4662
Kasekela_138.3	Uvaria angolensis	Y	N	M	T	Br	4-point bend	15.9	Circular	1.8	NA	NA	0.0037	7.1293
Kasekela_139.1	Uvaria angolensis	Y	N	M	T	Br	4-point bend	16.9	Circular	1.5	NA	NA	0.0013	5.3347
Kasekela_139.2	Uvaria angolensis	Y	N	M	T	Br	4-point bend	17.5	Circular	1.5	NA	NA	0.0016	6.6155
Kasekela_139.3	Uvaria angolensis	Y	N	M	T	Br	4-point bend	17.6	Circular	1.7	NA	NA	0.0013	3.2055
Kasekela_141.1	Uvaria angolensis	Y	N	M	T	Br	4-point bend	14.4	Circular	1.7	NA	NA	0.0108	2.628
Kasekela_141.2	Uvaria angolensis	Y	N	M	T	Br	4-point bend	14.9	Circular	2.2	NA	NA	0.004	3.4773
Kasekela_141.3	Uvaria angolensis	Y	N	M	T	Br	4-point bend	14.4	Circular	1.4	NA	NA	0.001	5.4699
Kasekela_143.1	Uvaria angolensis	Y	N	M	T	Br	4-point bend	16.3	Circular	2	NA	NA	0.0039	5.0222
Kasekela_143.2	Uvaria angolensis	Y	N	M	T	Br	4-point bend	17.7	Circular	1.4	NA	NA	0.0015	7.7904
Kasekela_143.3	Uvaria angolensis	Y	N	M	T	Br	4-point bend	16	Circular	1.7	NA	NA	0.0035	8.4234
Kasekela_157.1	Uvaria angolensis	Y	N	M	T	Br	4-point bend	15.5	Circular	2.8	NA	NA	0.0069	2.3026
Kasekela_157.2	Uvaria angolensis	Y	N	M	T	Br	4-point bend	15.2	Circular	2.1	NA	NA	0.0046	4.7877
Kasekela_159.1	Uvaria angolensis	Y	N	M	T	Br	4-point bend	16.5	Circular	1.6	NA	NA	0.002	6.1384
Kasekela_159.2	Uvaria angolensis	Y	N	M	T	Br	4-point bend	17	Circular	1.2	NA	NA	0.0015	14.4841
Kasekela_159.3	Uvaria angolensis	Y	N	M	T	Br	4-point bend	16.5	Circular	1.9	NA	NA	0.0027	4.2067
Kasekela_160.1	Uvaria angolensis	Y	N	M	T	Br	4-point bend	17.8	Circular	2.5	NA	NA	0.0088	4.5763
Kasekela_160.2	Uvaria angolensis	Y	N	M	T	Br	4-point bend	17.9	Circular	2	NA	NA	0.0018	2.3408
Kasekela_160.3	Uvaria angolensis	Y	N	M	T	Br	4-point bend	17.5	Circular	1.9	NA	NA	0.0039	6.1435
Kasekela_194.3	Loudetia simplex	Y	N	L	T	S	4-point bend	20.6	Circular	0.7	NA	NA	0.0003	28.3969
Kasekela_197.1	Loudetia simplex	Y	N	L	T	S	4-point bend	15.6	Circular	1	NA	NA	0.0017	34.7911
Kasekela_198.3	Loudetia simplex	Y	N	L	T	S	4-point bend	15.9	Circular	1.2	NA	NA	0.0015	15.1909
Kasekela_199.2	Loudetia simplex	Y	N	L	T	S	4-point bend	17.9	Circular	1.4	NA	NA	0.0035	18.6538
Kasekela_199.3	Loudetia simplex	Y	N	L	T	S	4-point bend	18.6	Circular	1.2	NA	NA	0.0021	20.3533
Kasekela_201.1	Loudetia simplex	Y	N	L	T	S	4-point bend	16.1	Circular	1.3	NA	NA	0.0041	29.3874
Kasekela_201.2	Loudetia simplex	Y	N	L	T	S	4-point bend	16.2	Circular	1.2	NA	NA	0.0031	30.1533
Kasekela_215.1	Hyparrhenia rufa	Y	N	L	G	S	4-point bend	22.2	Circular	0.7	NA	NA	0.0002	13.3291
Kasekela_215.2	Hyparrhenia rufa	Y	N	L	G	S	4-point bend	18.2	Circular	0.6	NA	NA	0.0001	19.8522
Kasekela_215.3	Hyparrhenia rufa	Y	N	L	G	S	4-point bend	23.1	Circular	0.8	NA	NA	0.0015	7.6136
Kasekela_216.1	Hyparrhenia rufa	Y	N	L	G	S	4-point bend	15.5	Circular	0.9	NA	NA	0.0002	5.8352
Kasekela_216.2	Hyparrhenia rufa	Y	N	L	G	S	4-point bend	15.6	Circular	0.8	NA	NA	0.0002	11.525
Kasekela_216.3	Hyparrhenia rufa	Y	N	L	G	S	4-point bend	15.5	Circular	0.9	NA	NA	0.0013	3.9398
Kasekela_217.1	Hyparrhenia rufa	Y	N	L	G	S	4-point bend	18.1	Circular	0.7	NA	NA	0.0003	25.4128
Kasekela_217.2	Hyparrhenia rufa	Y	N	L	G	S	4-point bend	17.5	Circular	0.8	NA	NA	0.0003	12.8599
Kasekela_217.3	Hyparrhenia rufa	Y	N	L	G	S	4-point bend	19.1	Circular	0.6	NA	NA	0.0002	30.0379
Kasekela_218.1	Hyparrhenia rufa	Y	N	L	G	S	4-point bend	16.1	Circular	1	NA	NA	0.0001	2.1421
Kasekela_218.2	Hyparrhenia rufa	Y	N	L	G	S	4-point bend	16.3	Circular	1.1	NA	NA	0.0004	5.6976
Kasekela_218.3	Hyparrhenia rufa	Y	N	L	G	S	4-point bend	16.3	Circular	1.2	NA	NA	0.0007	6.8084
Kasekela_6.1	Grewia flavescens	Y	Y	L	B	Br	4-point bend	28.1	Rectangular	NA	4.5	1.3	0.005	0.6082
Kasekela_6.2	Grewia flavescens	Y	Y	L	B	Br	4-point bend	22.9	Rectangular	NA	5.3	1.4	0.0003	0.2655
Kasekela_6.3	Grewia flavescens	Y	Y	L	B	Br	4-point bend	23.5	Rectangular	NA	7.4	1.4	0.0005	0.2897
Kasekela_7.1	Combretum zeyheri	Y	N	L	T	Br	4-point bend	15	Circular	1.8	NA	NA	0.0038	7.3344
Kasekela_7.2	Combretum zeyheri	Y	N	L	T	Br	4-point bend	16.5	Circular	1.7	NA	NA	0.0022	5.293
Kasekela_8.1	Desmodium intortum	Y	Y	L	T	S	4-point bend	18.8	Circular	2.4	NA	NA	0.0055	3.3957
Kasekela_9.2	Desmodium intortum	Y	Y	L	T	S	4-point bend	20.3	Circular	2	NA	NA	0.0022	2.8399
Kasekela_10.2	Desmodium intortum	Y	Y	L	T	S	4-point bend	18.8	Circular	1.8	NA	NA	0.0011	2.1375
Kasekela_10.7	Desmodium intortum	Y	Y	L	T	S	4-point bend	22.2	Circular	2.3	NA	NA	0.006	4.3607
Kasekela_13.1	Rytigynia uhligii	Y	Y	L	T	Br	4-point bend	19	Circular	1.1	NA	NA	0.0019	26.2985
Kasekela_13.2	Rytigynia uhligii	Y	Y	L	T	Br	4-point bend	14	Circular	1.2	NA	NA	0.0024	23.2614
Kasekela_13.3	Rytigynia uhligii	Y	Y	L	T	Br	4-point bend	17.8	Circular	1	NA	NA	0.0017	34.7891
Kasekela_14.2	Combretum zeyheri	Y	N	L	T	Br	4-point bend	19.3	Circular	1.3	NA	NA	0.0038	27.2346
Kasekela_14.3	Combretum zeyheri	Y	N	L	T	Br	4-point bend	21.3	Circular	1.3	NA	NA	0.0034	24.1161
Kasekela_15.1	Monanthotaxis poggei	Y	N	L	T	Br	4-point bend	21.2	Circular	1.4	NA	NA	0.0017	9.187
Kasekela_15.2	Monanthotaxis poggei	Y	N	L	T	Br	4-point bend	19.5	Circular	1.3	NA	NA	0.0015	10.415
Kasekela_15.3	Monanthotaxis poggei	Y	N	L	T	Br	4-point bend	17.8	Circular	1.5	NA	NA	0.002	8.2139
Kasekela_16.1	Rytigynia uhligii	Y	N	L	T	Br	4-point bend	23.9	Circular	1.3	NA	NA	0.0041	29.0074
Kasekela_16.2	Rytigynia uhligii	Y	N	L	T	Br	4-point bend	23.8	Circular	1.3	NA	NA	0.0042	30.2246
Kasekela_16.3	Rytigynia uhligii	Y	N	L	T	Br	4-point bend	25.7	Circular	1.6	NA	NA	0.0057	17.7355
Kasekela_22.1	Monanthotaxis poggei	Y	Y	L	T	Br	4-point bend	16.3	Circular	1.6	NA	NA	0.0011	3.2764
Kasekela_22.2	Monanthotaxis poggei	Y	Y	L	T	Br	4-point bend	15.7	Circular	1.3	NA	NA	0.0014	9.9247
Kasekela_22.3	Monanthotaxis poggei	Y	Y	L	T	Br	4-point bend	16.2	Circular	1.8	NA	NA	0.0022	4.3622
Kasekela_35.1	Rytigynia uhligii	Y	Y	L	T	Br	4-point bend	17.1	Circular	1.4	NA	NA	0.0045	23.7012
Kasekela_35.2	Rytigynia uhligii	Y	Y	L	T	Br	4-point bend	17.7	Circular	1.4	NA	NA	0.0012	6.2567
Kasekela_35.3	Rytigynia uhligii	Y	Y	L	T	Br	4-point bend	15.7	Circular	1.5	NA	NA	0.006	24.0009
Kasekela_36.1	Rytigynia uhligii	Y	Y	L	T	Br	4-point bend	27.8	Circular	1.2	NA	NA	0.0017	16.4778
Kasekela_36.3	Rytigynia uhligii	Y	Y	L	T	Br	4-point bend	21	Circular	1.1	NA	NA	0.0005	6.4684
Kasekela_44.1	Parinari curatellifolia	Y	N	L	T	Br	4-point bend	13.5	Circular	2.1	NA	NA	0.002	2.1122
Kasekela_44.2	Parinari curatellifolia	Y	N	L	T	Br	4-point bend	16.7	Circular	2.2	NA	NA	0.0019	1.6634
Kasekela_44.3	Parinari curatellifolia	Y	N	L	T	Br	4-point bend	16.9	Circular	1.6	NA	NA	0.0009	2.7401
Kasekela_52.1	Monanthotaxis poggei	Y	N	L	T	Br	4-point bend	16.2	Circular	1.8	NA	NA	0.0025	4.8577
Kasekela_52.2	Monanthotaxis poggei	Y	N	L	T	Br	4-point bend	13.8	Circular	1.9	NA	NA	0.0026	4.0013
Kasekela_52.3	Monanthotaxis poggei	Y	N	L	T	Br	4-point bend	14.3	Circular	2.5	NA	NA	0.0109	5.6595
Kasekela_53.1	Monanthotaxis poggei	Y	N	L	T	Br	4-point bend	14.5	Circular	1.6	NA	NA	0.0007	2.0247
Kasekela_53.2	Monanthotaxis poggei	Y	N	L	T	Br	4-point bend	14.3	Circular	2.4	NA	NA	0.0055	3.4036
Kasekela_53.3	Monanthotaxis poggei	Y	N	L	T	Br	4-point bend	18	Circular	1.8	NA	NA	0.0029	5.7171
Kasekela_54.1	Rytigynia uhligii	Y	N	L	T	Br	4-point bend	20.1	Circular	1.5	NA	NA	0.0037	14.7514
Kasekela_54.2	Rytigynia uhligii	Y	N	L	T	Br	4-point bend	21.3	Circular	1.5	NA	NA	0.0054	21.8224
Kasekela_54.3	Rytigynia uhligii	Y	N	L	T	Br	4-point bend	19.5	Circular	1.7	NA	NA	0.001	17.1951
Kasekela_55.1	Combretum zeyheri	Y	N	L	T	Br	4-point bend	17.1	Circular	2.3	NA	NA	0.0029	2.136
Kasekela_55.2	Combretum zeyheri	Y	N	L	T	Br	4-point bend	12.3	Circular	1.2	NA	NA	0.0004	3.9273
Kasekela_55.3	Combretum zeyheri	Y	N	L	T	Br	4-point bend	17.8	Circular	1.9	NA	NA	0.0097	15.1069
Kasekela_56.1	Combretum zeyheri	Y	N	L	T	Br	4-point bend	20.8	Circular	1.2	NA	NA	0.0008	7.4932
Kasekela_56.2	Combretum zeyheri	Y	N	L	T	Br	4-point bend	22.1	Circular	1.4	NA	NA	0.0021	11.2062
Kasekela_56.3	Combretum zeyheri	Y	N	L	T	Br	4-point bend	22.3	Circular	1.1	NA	NA	0.0005	6.2993
Kasekela_59.1	Monanthotaxis poggei	Y	Y	L	T	Br	4-point bend	22.1	Circular	1.6	NA	NA	0.0012	3.7449
Kasekela_59.2	Monanthotaxis poggei	Y	Y	L	T	Br	4-point bend	23.1	Circular	1.4	NA	NA	0.0014	7.4625
Kasekela_59.3	Monanthotaxis poggei	Y	Y	L	T	Br	4-point bend	20.9	Circular	1.4	NA	NA	0.0014	7.4878
Kasekela_61.1	Combretum zeyheri	Y	N	L	T	Br	4-point bend	16.9	Circular	0.9	NA	NA	0.0008	24.5679
Kasekela_61.2	Combretum zeyheri	Y	N	L	T	Br	4-point bend	19.8	Circular	1.6	NA	NA	0.0029	9.1617
Kasekela_61.3	Combretum zeyheri	Y	N	L	T	Br	4-point bend	19.1	Circular	1.5	NA	NA	0.0041	16.3691
Kasekela_62.1	Combretum zeyheri	Y	N	L	T	Br	4-point bend	17.2	Circular	1.5	NA	NA	0.0053	21.476
Kasekela_62.2	Combretum zeyheri	Y	N	L	T	Br	4-point bend	16.3	Circular	1.5	NA	NA	0.0027	10.8793
Kasekela_62.3	Combretum zeyheri	Y	N	L	T	Br	4-point bend	14	Circular	1	NA	NA	0.0013	26.9
Kasekela_63.1	Monanthotaxis poggei	Y	Y	L	T	Br	4-point bend	16.3	Circular	1.4	NA	NA	0.0016	8.714
Kasekela_63.2	Monanthotaxis poggei	Y	Y	L	T	Br	4-point bend	20.8	Circular	1.7	NA	NA	0.0027	6.7905
Kasekela_63.3	Monanthotaxis poggei	Y	Y	L	T	Br	4-point bend	12.3	Circular	1.9	NA	NA	0.005	7.8031
Kasekela_64.1	Rytigynia uhligii	Y	N	L	T	Br	4-point bend	22.1	Circular	1.1	NA	NA	0.0018	25.1291
Kasekela_64.2	Rytigynia uhligii	Y	N	L	T	Br	4-point bend	23.1	Circular	1.3	NA	NA	0.0018	12.8297
Kasekela_64.3	Rytigynia uhligii	Y	N	L	T	Br	4-point bend	23.6	Circular	1.2	NA	NA	0.0017	16.5485
Kasekela_65.1	Rytigynia uhligii	Y	N	L	T	Br	4-point bend	16.3	Circular	1.3	NA	NA	0.0031	22.4503
Kasekela_65.2	Rytigynia uhligii	Y	N	L	T	Br	4-point bend	19.1	Circular	1.5	NA	NA	0.0038	15.4798
Kasekela_65.3	Rytigynia uhligii	Y	N	L	T	Br	4-point bend	16.1	Circular	1.4	NA	NA	0.0035	18.4444
Kasekela_66.1	Rytigynia uhligii	Y	N	L	T	Br	4-point bend	20.3	Circular	1.4	NA	NA	0.005	26.5564
Kasekela_66.2	Rytigynia uhligii	Y	N	L	T	Br	4-point bend	19.7	Circular	1.6	NA	NA	0.0024	7.4625
Kasekela_66.3	Rytigynia uhligii	Y	N	L	T	Br	4-point bend	19.8	Circular	1.3	NA	NA	0.0033	23.8381
Kasekela_69.1	Monanthotaxis poggei	Y	N	L	B	Br	4-point bend	18.2	Rectangular	NA	5.4	1.5	0.0009	0.5872
Kasekela_69.2	Annona senegalensis	Y	N	L	B	Br	4-point bend	11.6	Rectangular	NA	6.1	1.1	0.0043	0.6368
Kasekela_74.1	Annona senegalensis	Y	N	L	B	Br	4-point bend	18.6	Rectangular	NA	5.1	1.5	0.0006	0.4159
Kasekela_74.2	Annona senegalensis	Y	N	L	B	Br	4-point bend	15.2	Rectangular	NA	5.3	1.5	0.0063	0.4196
Kasekela_74.3	Annona senegalensis	Y	N	L	B	Br	4-point bend	22.7	Rectangular	NA	5.9	1.7	0.0007	0.3013
Kasekela_75.1	Combretum zeyheri	Y	N	L	T	Br	4-point bend	17.1	Circular	1.4	NA	NA	0.003	16.0954
Kasekela_75.2	Combretum zeyheri	Y	N	L	T	Br	4-point bend	18.3	Circular	1.7	NA	NA	0.0069	16.9294
Kasekela_75.3	Combretum zeyheri	Y	N	L	T	Br	4-point bend	18.7	Circular	1	NA	NA	0.001	19.5414
Kasekela_81.2	Annona senegalensis	Y	N	L	B	Br	4-point bend	16.9	Rectangular	NA	4.3	1.3	0.0001	0.1648
Kasekela_81.3	Annona senegalensis	Y	N	L	B	Br	4-point bend	13.9	Rectangular	NA	4.1	1.1	0.0002	0.3864
Kasekela_82.1	Annona senegalensis	Y	N	L	B	Br	4-point bend	19.8	Rectangular	NA	4	1.1	0.0002	0.4332
Kasekela_82.2	Annona senegalensis	Y	N	L	B	Br	4-point bend	22.5	Rectangular	NA	4.5	0.9	0.0002	0.8131
Kasekela_82.3	Annona senegalensis	Y	N	L	B	Br	4-point bend	22.3	Rectangular	NA	4.3	1.1	0.0002	0.4646
Kasekela_83.1	Monanthotaxis poggei	Y	N	L	T	Br	4-point bend	21.6	Circular	1.7	NA	NA	0.0054	13.1014
Kasekela_83.2	Monanthotaxis poggei	Y	N	L	T	Br	4-point bend	18.3	Circular	2.2	NA	NA	0.0073	6.3488
Kasekela_83.3	Monanthotaxis poggei	Y	N	L	T	Br	4-point bend	22	Circular	1.7	NA	NA	0.0032	7.9072
Kasekela_84.1	Monanthotaxis poggei	Y	Y	L	T	Br	4-point bend	18.8	Circular	1.2	NA	NA	0.0007	6.5185
Kasekela_84.2	Monanthotaxis poggei	Y	Y	L	T	Br	4-point bend	18.2	Circular	1.5	NA	NA	0.0011	4.2841
Kasekela_84.3	Monanthotaxis poggei	Y	Y	L	T	Br	4-point bend	22.1	Circular	1.7	NA	NA	0.0023	5.6149
Kasekela_85.1	Rytigynia uhligii	Y	N	L	T	Br	4-point bend	21.2	Circular	1.4	NA	NA	0.0025	13.2499
Kasekela_85.2	Rytigynia uhligii	Y	N	L	T	Br	4-point bend	20.1	Circular	1	NA	NA	0.0006	12.0491
Kasekela_85.3	Rytigynia uhligii	Y	N	L	T	Br	4-point bend	19.5	Circular	1.2	NA	NA	0.0011	10.4973
Kasekela_86.1	Rytigynia uhligii	Y	N	L	T	Br	4-point bend	20.3	Circular	1.8	NA	NA	0.0097	18.7432
Kasekela_86.2	Rytigynia uhligii	Y	N	L	T	Br	4-point bend	18.7	Circular	1.4	NA	NA	0.0042	22.3623
Kasekela_86.3	Rytigynia uhligii	Y	N	L	T	Br	4-point bend	20.3	Circular	1.5	NA	NA	0.0042	17.0424
Kasekela_91.1	Combretum zeyheri	Y	N	L	T	Br	4-point bend	17.2	Circular	1.6	NA	NA	0.0015	4.6229
Kasekela_91.2	Combretum zeyheri	Y	N	L	T	Br	4-point bend	17.3	Circular	1.4	NA	NA	0.0024	12.5291
Kasekela_91.3	Combretum zeyheri	Y	N	L	T	Br	4-point bend	17.9	Circular	1.5	NA	NA	0.0026	10.5895
Kasekela_92.1	Combretum zeyheri	Y	N	L	T	Br	4-point bend	19.8	Circular	1.6	NA	NA	0.0051	15.8711
Kasekela_92.2	Combretum zeyheri	Y	N	L	T	Br	4-point bend	21.6	Circular	1.5	NA	NA	0.0031	12.2834
Kasekela_92.3	Combretum zeyheri	Y	N	L	T	Br	4-point bend	18.1	Circular	1.7	NA	NA	0.0036	8.8148
Kasekela_93.1	Combretum zeyheri	Y	N	L	T	Br	4-point bend	22.7	Circular	1.6	NA	NA	0.0055	17.158
Kasekela_93.2	Combretum zeyheri	Y	N	L	T	Br	4-point bend	22.5	Circular	1.4	NA	NA	0.0032	16.8102
Kasekela_93.3	Combretum zeyheri	Y	N	L	T	Br	4-point bend	22.7	Circular	1.5	NA	NA	0.0028	11.0911
Kasekela_111.1	Desmodium intortum	Y	N	L	T	S	4-point bend	17.9	Circular	1.9	NA	NA	0.0019	3.0331
Kasekela_111.2	Desmodium intortum	Y	N	L	T	S	4-point bend	19.1	Circular	1.6	NA	NA	0.0015	4.7575
Kasekela_111.3	Desmodium intortum	Y	N	L	T	S	4-point bend	17.5	Circular	1.8	NA	NA	0.0012	2.3692
Kasekela_112.1	Desmodium intortum	Y	N	L	T	S	4-point bend	14.9	Circular	1.6	NA	NA	0.0017	5.3569
Kasekela_112.2	Desmodium intortum	Y	N	L	T	S	4-point bend	15.2	Circular	1.5	NA	NA	0.0011	4.4497
Kasekela_112.3	Desmodium intortum	Y	N	L	T	S	4-point bend	14.7	Circular	1.5	NA	NA	0.0012	4.9514
Kasekela_113.1	Desmodium intortum	Y	N	L	T	S	4-point bend	17.9	Circular	1.8	NA	NA	0.0017	3.3211
Kasekela_113.2	Desmodium intortum	Y	N	L	T	S	4-point bend	17.5	Circular	2	NA	NA	0.002	2.5413
Kasekela_113.3	Desmodium intortum	Y	N	L	T	S	4-point bend	17.2	Circular	1.8	NA	NA	0.0018	3.5098
Kasekela_114.1	Desmodium intortum	Y	N	L	T	S	4-point bend	17	Circular	1.8	NA	NA	0.0018	3.429
Kasekela_114.2	Desmodium intortum	Y	N	L	T	S	4-point bend	15.5	Circular	1.9	NA	NA	0.0019	2.9098
Kasekela_114.3	Desmodium intortum	Y	N	L	T	S	4-point bend	15.1	Circular	2.2	NA	NA	0.0031	2.6543
Kasekela_115.1	Desmodium intortum	Y	N	L	T	S	4-point bend	18.3	Circular	2.2	NA	NA	0.0029	2.4949
Kasekela_115.2	Desmodium intortum	Y	N	L	T	S	4-point bend	17.9	Circular	2.3	NA	NA	0.0028	2.0322
Kasekela_115.3	Desmodium intortum	Y	N	L	T	S	4-point bend	18.1	Circular	2.4	NA	NA	0.0028	1.7412
Kasekela_116.1	Desmodium intortum	Y	N	L	T	S	4-point bend	17.1	Circular	1.7	NA	NA	0.0013	3.1668
Kasekela_116.2	Desmodium intortum	Y	N	L	T	S	4-point bend	17.4	Circular	1.9	NA	NA	0.0018	2.7438
Kasekela_116.3	Desmodium intortum	Y	N	L	T	S	4-point bend	17.2	Circular	1.4	NA	NA	0.0011	5.6164
Kasekela_117.1	Desmodium intortum	Y	N	L	T	S	4-point bend	17.9	Circular	1.5	NA	NA	0.0009	3.7171
Kasekela_117.2	Desmodium intortum	Y	N	L	T	S	4-point bend	17.6	Circular	1.8	NA	NA	0.0023	4.5067
Kasekela_117.3	Desmodium intortum	Y	N	L	T	S	4-point bend	18.3	Circular	1.8	NA	NA	0.0022	4.1881
Kasekela_118.1	Diplorhynchus condylocarpon	Y	N	L	T	Br	4-point bend	19.3	Circular	1.2	NA	NA	0.0005	4.5838
Kasekela_118.2	Diplorhynchus condylocarpon	Y	N	L	T	Br	4-point bend	19.9	Circular	1.3	NA	NA	0.0011	8.0375
Kasekela_118.3	Diplorhynchus condylocarpon	Y	N	L	T	Br	4-point bend	20.3	Circular	1.1	NA	NA	0.0005	7.4066
Kasekela_119.1	Diplorhynchus condylocarpon	Y	N	L	T	Br	4-point bend	20	Circular	1.1	NA	NA	0.0006	7.8488
Kasekela_119.2	Diplorhynchus condylocarpon	Y	N	L	T	Br	4-point bend	20.1	Circular	1.2	NA	NA	0.0048	4.762
Kasekela_119.3	Diplorhynchus condylocarpon	Y	N	L	T	Br	4-point bend	20	Circular	1.2	NA	NA	0.0008	8.299
Kasekela_120.1	Grewia forbesii	Y	N	L	T	Br	4-point bend	19.1	Circular	1.3	NA	NA	0.0023	16.1702
Kasekela_120.2	Grewia forbesii	Y	N	L	T	Br	4-point bend	17.7	Circular	1.2	NA	NA	0.0024	23.4611
Kasekela_120.3	Grewia forbesii	Y	N	L	T	Br	4-point bend	19.6	Circular	1.7	NA	NA	0.0044	10.7886
Kasekela_121.1	Grewia forbesii	Y	N	L	T	Br	4-point bend	16.8	Circular	1.6	NA	NA	0.0036	11.1903
Kasekela_121.2	Grewia forbesii	Y	N	L	T	Br	4-point bend	16.9	Circular	1.6	NA	NA	0.002	6.3654
Kasekela_121.3	Grewia forbesii	Y	N	L	T	Br	4-point bend	16.3	Circular	1.6	NA	NA	0.0016	4.9974
Kasekela_124.1	Rourea orientalis	Y	N	L	T	Br	4-point bend	20.6	Circular	1.1	NA	NA	0.0011	15.9834
Kasekela_124.2	Rourea orientalis	Y	N	L	T	Br	4-point bend	20.3	Circular	1	NA	NA	0.0005	10.9531
Kasekela_124.3	Rourea orientalis	Y	N	L	T	Br	4-point bend	20.8	Circular	1.2	NA	NA	0.0009	8.3859
Kasekela_126.1	Rourea orientalis	Y	N	L	T	Br	4-point bend	18.3	Circular	1.1	NA	NA	0.0006	8.0714
Kasekela_126.2	Rourea orientalis	Y	N	L	T	Br	4-point bend	18.1	Circular	1.4	NA	NA	0.0039	20.7299
Kasekela_126.3	Rourea orientalis	Y	N	L	T	Br	4-point bend	18.1	Circular	1.3	NA	NA	0.0017	12.1305
Kasekela_127.1	Rourea orientalis	Y	N	L	T	Br	4-point bend	22.5	Circular	1.8	NA	NA	0.0093	17.9941
Kasekela_127.2	Rourea orientalis	Y	N	L	T	Br	4-point bend	22.8	Circular	1.3	NA	NA	0.0019	13.3026
Kasekela_127.3	Rourea orientalis	Y	N	L	T	Br	4-point bend	22.1	Circular	1	NA	NA	0.0009	17.9705
Kasekela_128.1	Rourea orientalis	Y	N	L	T	Br	4-point bend	19.6	Circular	1.1	NA	NA	0.0008	10.9088
Kasekela_128.2	Rourea orientalis	Y	N	L	T	Br	4-point bend	19.2	Circular	1	NA	NA	0.0005	10.1408
Kasekela_128.3	Rourea orientalis	Y	N	L	T	Br	4-point bend	19.1	Circular	1	NA	NA	0.0006	11.3339
Kasekela_129.1	Rourea orientalis	Y	N	L	T	Br	4-point bend	15.5	Circular	1.5	NA	NA	0.0038	15.4085
Kasekela_129.2	Rourea orientalis	Y	N	L	T	Br	4-point bend	17.8	Circular	1.3	NA	NA	0.0017	12.2561
Kasekela_129.3	Rourea orientalis	Y	N	L	T	Br	4-point bend	16	Circular	0.9	NA	NA	0.0008	23.3074
Kasekela_130.1	Rourea orientalis	Y	N	L	T	Br	4-point bend	22.9	Circular	1.9	NA	NA	0.0082	12.8406
Kasekela_130.2	Rourea orientalis	Y	N	L	T	Br	4-point bend	20.1	Circular	1	NA	NA	0.0004	9.0426
Kasekela_130.3	Rourea orientalis	Y	N	L	T	Br	4-point bend	20.3	Circular	1.5	NA	NA	0.0032	12.7445
Kasekela_131.1	Rourea orientalis	Y	N	L	T	Br	4-point bend	15.6	Circular	0.9	NA	NA	0.0008	26.0965
Kasekela_131.2	Rourea orientalis	Y	N	L	T	Br	4-point bend	11.8	Circular	1.5	NA	NA	0.0018	7.1052
Kasekela_131.3	Rourea orientalis	Y	N	L	T	Br	4-point bend	11.2	Circular	1.7	NA	NA	0.0026	6.4033
Kasekela_136.1	Rourea orientalis	Y	N	L	T	Br	4-point bend	15	Circular	1.2	NA	NA	0.0006	5.5798
Kasekela_136.2	Rourea orientalis	Y	N	L	T	Br	4-point bend	15	Circular	1.1	NA	NA	0.001	13.7115
Kasekela_136.3	Rourea orientalis	Y	N	L	T	Br	4-point bend	14.9	Circular	1.4	NA	NA	0.0029	15.2346
Kasekela_137.1	Rourea orientalis	Y	N	L	T	Br	4-point bend	16.6	Circular	1.3	NA	NA	0.0015	10.8974
Kasekela_137.2	Rourea orientalis	Y	N	L	T	Br	4-point bend	19.1	Circular	1.2	NA	NA	0.0013	12.3545
Kasekela_137.3	Rourea orientalis	Y	N	L	T	Br	4-point bend	13.9	Circular	1	NA	NA	0.0008	16.4246
Kasekela_140.1	Rourea orientalis	Y	N	L	T	Br	4-point bend	17.7	Circular	1.2	NA	NA	0.002	19.2558
Kasekela_140.2	Rourea orientalis	Y	N	L	T	Br	4-point bend	16.3	Circular	1.6	NA	NA	0.0055	16.959
Kasekela_140.3	Rourea orientalis	Y	N	L	T	Br	4-point bend	20	Circular	1.4	NA	NA	0.0015	7.8544
Kasekela_146.1	Unidentified	Y	N	L	V	S	4-point bend	20.7	Circular	1.6	NA	NA	0.0012	3.7801
Kasekela_146.2	Unidentified	Y	N	L	V	S	4-point bend	20.9	Circular	1.6	NA	NA	0.0019	5.9397
Kasekela_146.3	Unidentified	Y	N	L	V	S	4-point bend	21.2	Circular	1.4	NA	NA	0.0011	5.7493
Kasekela_147.1	Unidentified	Y	N	L	V	S	4-point bend	19.3	Circular	1.7	NA	NA	0.0025	6.1645
Kasekela_147.2	Unidentified	Y	N	L	V	S	4-point bend	18.3	Circular	1.5	NA	NA	0.0023	9.3361
Kasekela_147.3	Unidentified	Y	N	L	V	S	4-point bend	19.2	Circular	1.4	NA	NA	0.0016	8.469
Kasekela_148.1	Unidentified	Y	N	L	V	S	4-point bend	18.8	Circular	1.5	NA	NA	0.0022	8.9663
Kasekela_148.2	Unidentified	Y	N	L	V	S	4-point bend	18.2	Circular	1.4	NA	NA	0.0015	7.6896
Kasekela_148.3	Unidentified	Y	N	L	V	S	4-point bend	18.6	Circular	1.3	NA	NA	0.0011	7.6263
Kasekela_149.1	Sabicea orientalis	Y	N	L	V	S	4-point bend	13.5	Circular	1.1	NA	NA	0.0003	4.6417
Kasekela_149.2	Sabicea orientalis	Y	N	L	V	S	4-point bend	19.4	Circular	1	NA	NA	0.0006	11.2426
Kasekela_149.3	Sabicea orientalis	Y	N	L	V	S	4-point bend	20.5	Circular	0.9	NA	NA	0.0001	3.5785
Kasekela_174.2	Sabicea orientalis	Y	N	L	V	S	4-point bend	14.3	Circular	0.7	NA	NA	0.0004	34.2555
Kasekela_174.3	Sabicea orientalis	Y	N	L	V	S	4-point bend	19.8	Circular	1	NA	NA	0.0007	14.8681
Kasekela_6.7	Grewia flavescens	Y	Y	L	B	Br	4-point bend	15.1	Rectangular	NA	3.6	0.7	0.0002	1.7793
Kasekela_6.8	Grewia flavescens	Y	Y	L	B	Br	4-point bend	16.3	Rectangular	NA	4.1	1.4	0.0005	0.5712
Kasekela_6.9	Grewia flavescens	Y	Y	L	B	Br	4-point bend	14.9	Rectangular	NA	3.1	1.2	0.0001	0.2468
Kasekela_6.12	Grewia flavescens	Y	Y	L	B	Br	4-point bend	15.4	Rectangular	NA	5	1.1	0.0045	0.8712
Kasekela_6.13	Grewia flavescens	Y	Y	L	B	Br	4-point bend	12.2	Rectangular	NA	3.5	0.6	0.0003	4.547
Kasekela_6.14	Grewia flavescens	Y	Y	L	B	Br	4-point bend	18.2	Rectangular	NA	4	1.2	0.0009	1.4785
Kasekela_6.16	Grewia flavescens	Y	Y	L	B	Br	4-point bend	15.5	Rectangular	NA	3	1	0.0002	0.7741
Kasekela_6.17	Grewia flavescens	Y	Y	L	B	Br	4-point bend	14.1	Rectangular	NA	3.6	0.9	0.0001	0.4682
Kasekela_6.18	Grewia flavescens	Y	Y	L	B	Br	4-point bend	14.6	Rectangular	NA	3.5	1.1	0.0001	0.3095
Kasekela_6.20	Grewia flavescens	Y	Y	L	B	Br	4-point bend	19.4	Rectangular	NA	3.1	0.8	0.0001	0.9142
Kasekela_219.1	Parinari curatellifolia	Y	N	L	T	Br	4-point bend	19.8	Circular	1.6	NA	NA	0.0039	12.2214
Kasekela_219.2	Parinari curatellifolia	Y	N	L	T	Br	4-point bend	18.9	Circular	1.7	NA	NA	0.0015	3.689
Kasekela_219.3	Parinari curatellifolia	Y	N	L	T	Br	4-point bend	17.1	Circular	1.8	NA	NA	0.0013	2.4832
Kasekela_220.1	Parinari curatellifolia	Y	N	L	T	Br	4-point bend	14.3	Circular	1.9	NA	NA	0.0021	3.329
Kasekela_220.2	Parinari curatellifolia	Y	N	L	T	Br	4-point bend	16.1	Circular	1.8	NA	NA	0.0027	5.2636
Kasekela_220.3	Parinari curatellifolia	Y	N	L	T	Br	4-point bend	15.8	Circular	1.8	NA	NA	0.0036	7.0639
Kasekela_221.1	Sabicea orientalis	Y	N	L	V	S	4-point bend	12.6	Circular	0.7	NA	NA	0.0003	23.5236
Kasekela_221.2	Sabicea orientalis	Y	N	L	V	S	4-point bend	10.3	Circular	1.2	NA	NA	0.0012	11.5454
Kasekela_221.3	Sabicea orientalis	Y	N	L	V	S	4-point bend	12.8	Circular	1	NA	NA	0.0006	13.1366
Kasekela_221.4	Sabicea orientalis	Y	N	L	V	S	4-point bend	14.1	Circular	0.7	NA	NA	0.0002	18.7701
Kasekela_221.5	Sabicea orientalis	Y	N	L	V	S	4-point bend	17.1	Circular	0.9	NA	NA	0.0004	11.9104
Kasekela_221.6	Sabicea orientalis	Y	N	L	V	S	4-point bend	12.6	Circular	1.3	NA	NA	0.0013	9.4586
Kasekela_221.7	Sabicea orientalis	Y	N	L	V	S	4-point bend	13.2	Circular	0.9	NA	NA	0.0002	4.955
Kasekela_221.8	Sabicea orientalis	Y	N	L	V	S	4-point bend	15.2	Circular	0.6	NA	NA	0.0002	25.421
Kasekela_122.1	Antidesma membranaceum	N	N	N	T	Br	4-point bend	19.4	Circular	1.5	NA	NA	0.002	8.0224
Kasekela_122.2	Antidesma membranaceum	N	N	N	T	Br	4-point bend	20.1	Circular	2.9	NA	NA	0.0147	4.2468
Kasekela_122.3	Antidesma membranaceum	N	N	N	T	Br	4-point bend	20.7	Circular	2.1	NA	NA	0.0041	4.3106
Kasekela_123.1	Garcinia huillensis	N	N	N	T	Br	4-point bend	22	Circular	2.2	NA	NA	0.0043	3.7616
Kasekela_123.2	Garcinia huillensis	N	N	N	T	Br	4-point bend	18.1	Circular	2.4	NA	NA	0.0037	2.2762
Kasekela_123.3	Garcinia huillensis	N	N	N	T	Br	4-point bend	20.8	Circular	1.8	NA	NA	0.0059	11.5437
Kasekela_125.1	Keetia gueinzii	N	N	N	T	Br	4-point bend	16.7	Circular	1.2	NA	NA	0.0013	12.5887
Kasekela_125.2	Keetia gueinzii	N	N	N	T	Br	4-point bend	17	Circular	1.3	NA	NA	0.0031	21.9236
Kasekela_125.3	Keetia gueinzii	N	N	N	T	Br	4-point bend	11.8	Circular	1.1	NA	NA	0.0012	16.8948
Kasekela_142.1	Keetia gueinzii	N	N	N	T	Br	4-point bend	17.2	Circular	1.4	NA	NA	0.0039	20.5385
Kasekela_142.2	Keetia gueinzii	N	N	N	T	Br	4-point bend	16.3	Circular	1.4	NA	NA	0.0043	23.0313
Kasekela_142.3	Keetia gueinzii	N	N	N	T	Br	4-point bend	17	Circular	1.5	NA	NA	0.0033	13.1333
Kasekela_144.1	Garcinia huillensis	N	N	N	T	Br	4-point bend	16.3	Circular	2	NA	NA	0.0059	7.485
Kasekela_144.2	Garcinia huillensis	N	N	N	T	Br	4-point bend	15.5	Circular	2.2	NA	NA	0.0052	4.4811
Kasekela_144.3	Garcinia huillensis	N	N	N	T	Br	4-point bend	16.3	Circular	2	NA	NA	0.0061	7.7615
Kasekela_145.1	Garcinia huillensis	N	N	N	T	Br	4-point bend	14.5	Circular	1.8	NA	NA	0.003	5.752
Kasekela_145.2	Garcinia huillensis	N	N	N	T	Br	4-point bend	15.2	Circular	2.3	NA	NA	0.0024	1.7777
Kasekela_145.3	Garcinia huillensis	N	N	N	T	Br	4-point bend	15	Circular	2.1	NA	NA	0.0065	6.8122
Kasekela_150.1	Keetia gueinzii	N	N	N	T	Br	4-point bend	17.3	Circular	1.3	NA	NA	0.002	13.9443
Kasekela_150.2	Keetia gueinzii	N	N	N	T	Br	4-point bend	16.1	Circular	1.4	NA	NA	0.0042	22.032
Kasekela_150.3	Keetia gueinzii	N	N	N	T	Br	4-point bend	15.5	Circular	1.6	NA	NA	0.0046	14.175
Kasekela_151.1	Strychnos innocua	N	N	N	T	Br	4-point bend	15.8	Circular	1.6	NA	NA	0.0045	13.8969
Kasekela_151.2	Strychnos innocua	N	N	N	T	Br	4-point bend	17.1	Circular	0.9	NA	NA	0.0005	14.1762
Kasekela_151.3	Strychnos innocua	N	N	N	T	Br	4-point bend	17	Circular	0.8	NA	NA	0.0004	21.4218
Kasekela_152.1	Antidesma membranaceum	N	N	N	T	Br	4-point bend	15.2	Circular	1.8	NA	NA	0.0017	3.2416
Kasekela_152.2	Antidesma membranaceum	N	N	N	T	Br	4-point bend	13.9	Circular	2	NA	NA	0.0034	4.2935
Kasekela_152.3	Antidesma membranaceum	N	N	N	T	Br	4-point bend	19.3	Circular	1.8	NA	NA	0.0018	3.4828
Kasekela_153.1	Keetia gueinzii	N	N	N	T	Br	4-point bend	19.8	Circular	1.2	NA	NA	0.0023	22.8024
Kasekela_153.2	Keetia gueinzii	N	N	N	T	Br	4-point bend	17.5	Circular	1.4	NA	NA	0.0025	13.4969
Kasekela_153.3	Keetia gueinzii	N	N	N	T	Br	4-point bend	17.2	Circular	1.3	NA	NA	0.0025	17.5927
Kasekela_154.1	Garcinia huillensis	N	N	N	T	Br	4-point bend	14.5	Circular	2.2	NA	NA	0.0038	3.315
Kasekela_154.2	Garcinia huillensis	N	N	N	T	Br	4-point bend	14.1	Circular	1.5	NA	NA	0.0011	4.4941
Kasekela_154.3	Garcinia huillensis	N	N	N	T	Br	4-point bend	14.2	Circular	2	NA	NA	0.0018	2.3135
Kasekela_155.1	Garcinia huillensis	N	N	N	T	Br	4-point bend	15.5	Circular	2	NA	NA	0.0025	3.1507
Kasekela_155.2	Garcinia huillensis	N	N	N	T	Br	4-point bend	15.9	Circular	2	NA	NA	0.0019	2.3757
Kasekela_155.3	Garcinia huillensis	N	N	N	T	Br	4-point bend	15.5	Circular	2	NA	NA	0.0038	4.8054
Kasekela_156.1	Garcinia huillensis	N	N	N	T	Br	4-point bend	14.9	Circular	2	NA	NA	0.0049	6.2749
Kasekela_156.2	Garcinia huillensis	N	N	N	T	Br	4-point bend	14.5	Circular	2.8	NA	NA	0.0161	5.3476
Kasekela_156.3	Garcinia huillensis	N	N	N	T	Br	4-point bend	13.7	Circular	2.6	NA	NA	0.0042	1.8769
Kasekela_158.1	Keetia gueinzii	N	N	N	T	Br	4-point bend	16	Circular	1.5	NA	NA	0.0045	17.9437
Kasekela_158.2	Keetia gueinzii	N	N	N	T	Br	4-point bend	16.5	Circular	1.3	NA	NA	0.002	14.6091
Kasekela_158.3	Keetia gueinzii	N	N	N	T	Br	4-point bend	16.8	Circular	2	NA	NA	0.0092	11.7678
Kasekela_161.1	Oxyanthus lepidus	N	N	N	T	Br	4-point bend	18.3	Circular	2.9	NA	NA	0.0133	3.8214
Kasekela_161.2	Oxyanthus lepidus	N	N	N	T	Br	4-point bend	18.2	Circular	3	NA	NA	0.014	3.5269
Kasekela_161.3	Oxyanthus lepidus	N	N	N	T	Br	4-point bend	18.3	Circular	3	NA	NA	0.0087	2.1899
Kasekela_162.1	Oxyanthus lepidus	N	N	N	T	Br	4-point bend	18.7	Circular	4.6	NA	NA	0.0279	1.2694
Kasekela_162.2	Oxyanthus lepidus	N	N	N	T	G	4-point bend	NA	Circular	3.4	NA	NA	0.0133	2.0289
Kasekela_162.3	Oxyanthus lepidus	N	N	N	T	Br	4-point bend	18	Circular	4.1	NA	NA	0.0169	1.2206
Kasekela_163.1	Oxyanthus lepidus	N	N	N	T	Br	4-point bend	16.8	Circular	3.5	NA	NA	0.0242	3.2836
Kasekela_163.2	Oxyanthus lepidus	N	N	N	T	Br	4-point bend	17.1	Circular	2.9	NA	NA	0.0224	6.4537
Kasekela_163.3	Oxyanthus lepidus	N	N	N	T	Br	4-point bend	17.3	Circular	3	NA	NA	0.0167	4.1924
Kasekela_164.1	Unidentified	N	N	N	V	Br	4-point bend	17.5	Circular	1	NA	NA	0.0008	15.8235
Kasekela_164.2	Unidentified	N	N	N	V	Br	4-point bend	16.5	Circular	1.4	NA	NA	0.0019	10.2314
Kasekela_164.3	Unidentified	N	N	N	V	Br	4-point bend	17.5	Circular	1.2	NA	NA	0.0014	14.2042
Kasekela_165.1	Unidentified	N	N	N	V	Br	4-point bend	17.8	Circular	1.6	NA	NA	0.0025	7.9102
Kasekela_165.2	Unidentified	N	N	N	V	Br	4-point bend	16.9	Circular	1.5	NA	NA	0.0028	11.2281
Kasekela_165.3	Unidentified	N	N	N	V	Br	4-point bend	18.1	Circular	1.6	NA	NA	0.0031	9.6851
Kasekela_166.1	Jasminum fluminense	N	N	N	T	Sh	4-point bend	19.2	Circular	1.9	NA	NA	0.0113	17.5882
Kasekela_166.2	Jasminum fluminense	N	N	N	T	Sh	4-point bend	18.8	Circular	2	NA	NA	0.0079	10.0755
Kasekela_166.3	Jasminum fluminense	N	N	N	T	Sh	4-point bend	20	Circular	2.2	NA	NA	0.0132	11.5119
Kasekela_167.1	Oxyanthus lepidus	N	N	N	T	Br	4-point bend	19.2	Circular	3.8	NA	NA	0.0134	1.3056
Kasekela_168.1	Unidentified	N	N	N	V	S	4-point bend	19.8	Circular	3	NA	NA	0.015	3.7785
Kasekela_168.2	Unidentified	N	N	N	V	S	4-point bend	19.1	Circular	4.1	NA	NA	0.0198	1.4267
Kasekela_168.3	Unidentified	N	N	N	V	S	4-point bend	19.8	Circular	2.6	NA	NA	0.0067	2.9842
Kasekela_169.1	Jasminum fluminense	N	N	N	T	Br	4-point bend	20	Circular	1.5	NA	NA	0.0046	18.4861
Kasekela_169.2	Jasminum fluminense	N	N	N	T	Br	4-point bend	18.2	Circular	1.6	NA	NA	0.0064	20.0477
Kasekela_169.3	Jasminum fluminense	N	N	N	T	Br	4-point bend	19.7	Circular	1.8	NA	NA	0.0037	7.1178
Kasekela_170.1	Unidentified	N	N	N	V	S	4-point bend	15	Circular	2.5	NA	NA	0.0125	6.5409
Kasekela_170.2	Unidentified	N	N	N	V	S	4-point bend	15.5	Circular	2.5	NA	NA	0.0105	5.4733
Kasekela_170.3	Unidentified	N	N	N	V	S	4-point bend	16.1	Circular	1.9	NA	NA	0.0057	10.2556
Kasekela_171.1	Garcinia huillensis	N	N	N	T	Br	4-point bend	18.4	Circular	2.2	NA	NA	0.0043	3.7023
Kasekela_171.2	Garcinia huillensis	N	N	N	T	Br	4-point bend	19.2	Circular	1.9	NA	NA	0.0034	5.3589
Kasekela_171.3	Garcinia huillensis	N	N	N	T	Br	4-point bend	17.1	Circular	2.5	NA	NA	0.0025	1.2936
Kasekela_172.1	Keetia gueinzii	N	N	N	T	Br	4-point bend	16	Circular	1.1	NA	NA	0.0014	19.5729
Kasekela_172.2	Keetia gueinzii	N	N	N	T	Br	4-point bend	16.2	Circular	1	NA	NA	0.001	20.1814
Kasekela_172.3	Keetia gueinzii	N	N	N	T	Br	4-point bend	16.7	Circular	1.1	NA	NA	0.0017	23.118
Kasekela_173.1	Keetia gueinzii	N	N	N	T	Br	4-point bend	15.2	Circular	1.6	NA	NA	0.002	6.2708
Kasekela_173.2	Keetia gueinzii	N	N	N	T	Br	4-point bend	14.2	Circular	1.3	NA	NA	0.0033	23.2781
Kasekela_173.3	Keetia gueinzii	N	N	N	T	Br	4-point bend	14.2	Circular	1.2	NA	NA	0.0008	8.2323
Kasekela_175.1	Jasminum fluminense	N	N	N	T	Br	4-point bend	15.9	Circular	1.7	NA	NA	0.0015	3.7086
Kasekela_175.2	Jasminum fluminense	N	N	N	T	Br	4-point bend	18.1	Circular	1.4	NA	NA	0.0027	14.4942
Kasekela_175.3	Jasminum fluminense	N	N	N	T	Br	4-point bend	17.1	Circular	1.2	NA	NA	0.0012	12.0519
Kasekela_176.1	Keetia gueinzii	N	N	N	T	Br	4-point bend	18.5	Circular	1.7	NA	NA	0.0101	24.5462
Kasekela_176.2	Keetia gueinzii	N	N	N	T	Br	4-point bend	18.9	Circular	1.5	NA	NA	0.0047	19.1127
Kasekela_176.3	Keetia gueinzii	N	N	N	T	Br	4-point bend	17.9	Circular	2	NA	NA	0.013	16.5522
Kasekela_177.1	Keetia gueinzii	N	N	N	T	Br	4-point bend	21.7	Circular	2.4	NA	NA	0.013	7.9863
Kasekela_177.2	Keetia gueinzii	N	N	N	T	Br	4-point bend	21.5	Circular	1.7	NA	NA	0.0021	5.0719
Kasekela_177.3	Keetia gueinzii	N	N	N	T	Br	4-point bend	21.6	Circular	1.8	NA	NA	0.002	3.7881
Kasekela_180.1	Jasminum fluminense	N	N	N	T	Br	4-point bend	16.9	Circular	1.8	NA	NA	0.0077	15.0022
Kasekela_180.2	Jasminum fluminense	N	N	N	T	Br	4-point bend	17.3	Circular	2.1	NA	NA	0.0066	6.902
Kasekela_180.3	Jasminum fluminense	N	N	N	T	Br	4-point bend	17.5	Circular	1.7	NA	NA	0.0019	4.5917
Kasekela_181.1	Garcinia huillensis	N	N	N	T	Br	4-point bend	17	Circular	1.9	NA	NA	0.0019	2.919
Kasekela_181.2	Garcinia huillensis	N	N	N	T	Br	4-point bend	15.2	Circular	2.2	NA	NA	0.0028	2.4731
Kasekela_181.3	Garcinia huillensis	N	N	N	T	Br	4-point bend	17.8	Circular	2.6	NA	NA	0.0028	1.2678
Kasekela_182.1	Elaeis guineensis	N	N	N	T	Mr	4-point bend	21.1	Circular	1.8	NA	NA	0.0043	8.3391
Kasekela_182.2	Elaeis guineensis	N	N	N	T	Mr	4-point bend	18.2	Circular	1.7	NA	NA	0.0034	8.3304
Kasekela_182.3	Elaeis guineensis	N	N	N	T	Mr	4-point bend	18.8	Circular	1.7	NA	NA	0.0023	5.5218
Kasekela_183.1	Elaeis guineensis	N	N	N	T	Mr	4-point bend	18.3	Circular	1.9	NA	NA	0.0014	2.2541
Kasekela_183.2	Elaeis guineensis	N	N	N	T	Mr	4-point bend	18	Circular	1.6	NA	NA	0.0035	10.9305
Kasekela_183.3	Elaeis guineensis	N	N	N	T	Mr	4-point bend	18.1	Circular	2.1	NA	NA	0.0023	2.4312
Kasekela_184.1	Jasminum fluminense	N	N	N	T	Br	4-point bend	14.9	Circular	1	NA	NA	0.0008	16.7045
Kasekela_184.2	Jasminum fluminense	N	N	N	T	Br	4-point bend	15.8	Circular	1.7	NA	NA	0.001	2.5596
Kasekela_184.3	Jasminum fluminense	N	N	N	T	Br	4-point bend	14.8	Circular	1.1	NA	NA	0.001	13.4362
Kasekela_185.1	Schrebera alata	N	N	N	T	Br	4-point bend	17.3	Circular	2.8	NA	NA	0.0349	11.5755
Kasekela_185.2	Schrebera alata	N	N	N	T	Br	4-point bend	15.9	Circular	3.1	NA	NA	0.0032	2.0334
Kasekela_185.3	Schrebera alata	N	N	N	T	Br	4-point bend	12	Circular	2.4	NA	NA	0.0045	2.748
Kasekela_186.1	Antidesma membranaceum	N	N	N	T	Br	4-point bend	16.8	Circular	2.4	NA	NA	0.0041	2.5284
Kasekela_186.2	Antidesma membranaceum	N	N	N	T	Br	4-point bend	17.5	Circular	2.3	NA	NA	0.0028	2.0315
Kasekela_186.3	Antidesma membranaceum	N	N	N	T	Br	4-point bend	13	Circular	2.1	NA	NA	0.0022	2.2819
Kasekela_187.1	Unidentified	N	N	N	V	S	4-point bend	15.5	Circular	2.5	NA	NA	0.0008	0.4195
Kasekela_187.2	Unidentified	N	N	N	V	S	4-point bend	17.8	Circular	2.6	NA	NA	0.0015	0.6887
Kasekela_188.1	Unidentified	N	N	N	V	S	4-point bend	18	Circular	2.6	NA	NA	0.0022	0.9846
Kasekela_188.2	Unidentified	N	N	N	V	S	4-point bend	17.2	Circular	2.8	NA	NA	0.0027	0.9034
Kasekela_188.3	Unidentified	N	N	N	V	S	4-point bend	23.5	Circular	2.4	NA	NA	0.0019	1.1576
Kasekela_189.2	Strychnos innocua	N	N	N	T	Br	4-point bend	16.8	Circular	0.9	NA	NA	0.0002	5.7664
Kasekela_189.3	Strychnos innocua	N	N	N	T	Br	4-point bend	17	Circular	0.9	NA	NA	0.0003	8.4862
Kasekela_195.2	Elaeis guineensis	N	N	N	T	Mr	4-point bend	17.5	Circular	1.5	NA	NA	0.0029	11.7204
Kasekela_195.5	Elaeis guineensis	N	N	N	T	Mr	4-point bend	17.8	Circular	1.3	NA	NA	0.0034	24.0933
Kasekela_195.6	Elaeis guineensis	N	N	N	T	Mr	4-point bend	17.6	Circular	1.3	NA	NA	0.0028	19.8677
Kasekela_195.8	Elaeis guineensis	N	N	N	T	Mr	4-point bend	19.1	Circular	1.3	NA	NA	0.0027	19.5729
Kasekela_195.9	Elaeis guineensis	N	N	N	T	Mr	4-point bend	17.7	Circular	1	NA	NA	0.0014	29.4776
Kasekela_196.2	Elaeis guineensis	N	N	N	T	Mr	4-point bend	17.2	Circular	1.2	NA	NA	0.0023	22.4273
Kasekela_196.3	Elaeis guineensis	N	N	N	T	Mr	4-point bend	17.1	Circular	1.3	NA	NA	0.0025	17.7933
Kasekela_196.4	Elaeis guineensis	N	N	N	T	Mr	4-point bend	17.2	Circular	1.2	NA	NA	0.0034	33.3645
Kasekela_196.5	Elaeis guineensis	N	N	N	T	Mr	4-point bend	17.3	Circular	1.1	NA	NA	0.0024	32.7832
Kasekela_196.6	Elaeis guineensis	N	N	N	T	Mr	4-point bend	16.7	Circular	1.2	NA	NA	0.0034	33.0708
Kasekela_211.1	Elaeis guineensis	N	N	N	T	Mr	4-point bend	20.9	Circular	1.2	NA	NA	0.0001	8.9351
Kasekela_211.3	Elaeis guineensis	N	N	N	T	Mr	4-point bend	18.8	Circular	1	NA	NA	0.0011	21.6454
Kasekela_212.1	Elaeis guineensis	N	N	N	T	Mr	4-point bend	22.3	Circular	1	NA	NA	0.0014	28.9441
Kasekela_212.2	Elaeis guineensis	N	N	N	T	Mr	4-point bend	23.3	Circular	1.2	NA	NA	0.0007	7.1513
Kasekela_212.3	Elaeis guineensis	N	N	N	T	Mr	4-point bend	21.5	Circular	1.1	NA	NA	0.001	14.5302
Kasekela_213.1	Elaeis guineensis	N	N	N	T	Mr	4-point bend	18.1	Circular	1	NA	NA	0.0005	10.4129
Kasekela_213.3	Elaeis guineensis	N	N	N	T	Mr	4-point bend	20.5	Circular	0.8	NA	NA	0.0006	29.9374
Kasekela_214.1	Elaeis guineensis	N	N	N	T	Mr	4-point bend	21.1	Circular	1.3	NA	NA	0.0013	8.9529
Kasekela_214.2	Elaeis guineensis	N	N	N	T	Mr	4-point bend	21.2	Circular	1.1	NA	NA	0.0007	9.6992
Kasekela_214.3	Elaeis guineensis	N	N	N	T	Mr	4-point bend	18.9	Circular	1.3	NA	NA	0.0015	10.3587
